# Supplementary material for: Genome-Wide Characterization of SPL Gene Family in Codonopsis pilosula Reveals the Functions of CpSPL2 and CpSPL10 in Promoting the Accumulation of Secondary Metabolites and Growth of C. pilosula Hairy Root
Source: Genes (Basel). 2021 Oct 9;12(10):1588. doi: 10.3390/genes12101588 (PMC8535611; doi:10.3390/genes12101588)
Supplement: Supplementary file 1 [file genes-12-01588-s001.zip]

Archive with 4 entries (4 files):
- Supplement Table S1.pdf
- Supplement Table S2.pdf
- Supplement Table S3.pdf
- Supplement Table S4.pdf
